# Supplementary material for: Metagenomic analysis of herbivorous mammalian viral communities in the Northwest Plateau
Source: BMC Genomics. 2023 Sep 25;24:568. doi: 10.1186/s12864-023-09646-1 (PMC10521573; doi:10.1186/s12864-023-09646-1)
Supplement: Supplementary file 4 — Additional file 4: Supplementary Table 1. Information of sampling sites and corresponding libraries. [file 12864_2023_9646_MOESM4_ESM.xlsx]

## Sheet: Sheet1
Supplementary Table 1. Information of sampling sites and corresponding libraries.
Library ID	SRA (SRR accession)	Host species	Sample type	No. of Sample	Name of Sample	Sampling site	Total no. of raw reads	Average Reads Length	GC%	No. of Viral Contigs	Average Contigs Length
camel13	SRR22799508	Camelus bactrianus	Feces	2	L1-L2	Wuwei	539244	301	0.478	569	576
camel24	SRR22799507	Camelus bactrianus	Feces	5	WC1-WC5	Wuwei	454558	301	0.472	629	530
camelswab34	SRR22799494	Camelus bactrianus	Oral swab	4	1,1,2,2	Wuwei	58500	301	0.49	508	518
wildcamel17	SRR22799483	Camelus bactrianus	Feces	6	WC1-WC6	Wuwei	490948	301	0.479	8221	821
cattle18	SRR22799476	Bos taurus	Feces	6	C1,N1,N2,N3,N2-1,N2-2	Wuwei	378256	301	0.464	598	575
cattleswab35	SRR22799475	Bos taurus	Oral swab	7	C1-1,C1-2,C1-3,N1,N2,N3,N4	Wuwei	51140	301	0.47	190	505
cattleswab36	SRR22799474	Bos taurus	Oral swab	7	N5,N6,N2-1,N2-2,N3-1,N3-2,N3-3	Wuwei	700248	301	0.477	2172	612
donkey23	SRR22799473	Equus asinus	Feces	10	D1-D10	Jinchang	341060	301	0.472	2292	522
donkey30	SRR22799506	Equus asinus	Feces	8	D1-D8	Jinchang	212714	301	0.44	1088	548
donkey31	SRR22799505	Equus asinus	Feces	8	D2-1——D2-8	Jinchang	127776	301	0.467	200	507
donkey32	SRR22799504	Equus asinus	Feces	8	D2-9——D2-16	Jinchang	500450	301	0.451	1340	532
donkey33	SRR22799503	Equus asinus	Feces	6	D2-17——D-22	Jinchang	794630	301	0.462	1768	542
donkeyswab37	SRR22799502	Equus asinus	Oral swab	1	D1	Jinchang	421604	301	0.487	1644	530
goat05	SRR22799501	Capra hircus	Feces	9	S1-S9	Jinchang	132958	301	0.462	824	539
goat06	SRR22799500	Capra hircus	Feces	9	S10-S18	Jinchang	76100	301	0.45	988	546
goat10	SRR22799499	Capra hircus	Feces	8	S，1- S，8	Jinchang	263020	301	0.471	425	490
goat11	SRR22799498	Capra hircus	Feces	9	S，9- S，17	Jinchang	393602	301	0.474	757	551
goat12	SRR22799497	Capra hircus	Feces	9	S，18- S，26	Jinchang	269512	301	0.482	524	558
goat19	SRR22799496	Capra hircus	Feces	10	S1-1——S1-5,S2-1,S2-2,S2-3,S3-1,S3-2	Wuwei	257116	301	0.465	674	508
goat20	SRR22799495	Capra hircus	Feces	9	Y1-Y9	Wuwei	406890	301	0.477	837	527
goat21	SRR22799493	Capra hircus	Feces	9	Y10-Y18	Wuwei	430800	301	0.478	778	492
goat22	SRR22799492	Capra hircus	Feces	9	Y19-Y27	Wuwei	314910	301	0.468	752	521
horse01	SRR22799491	Equus caballus	Feces	10	A1-A10	Wuwei	375596	301	0.471	834	526
horse02	SRR22799490	Equus caballus	Feces	10	A11-A20	Wuwei	170610	301	0.462	389	534
horse03	SRR22799489	Equus caballus	Feces	10	A21-A30	Wuwei	98066	301	0.461	131	482
horse04	SRR22799488	Equus caballus	Feces	9	A31-39	Wuwei	146280	301	0.457	351	507
horse25	SRR22799487	Equus caballus	Feces	10	H1-H10	Jinchang	424678	301	0.439	972	528
horse26	SRR22799486	Equus caballus	Feces	10	H11-H20	Jinchang	381088	301	0.439	815	561
horse27	SRR22799485	Equus caballus	Feces	10	H21-H30	Jinchang	547210	301	0.45	807	470
horse28	SRR22799484	Equus caballus	Feces	10	H31-H40	Jinchang	551836	301	0.448	1557	467
horse29	SRR22799482	Equus caballus	Feces	12	H41-H52	Jinchang	439940	301	0.447	847	555
wildhorse14	SRR22799481	Equus caballus	Feces	8	SH1,WH1-WH6,SWH1	Wuwei	468612	301	0.474	6472	629
reddeer16	SRR22799480	Cervus elaphus	Feces	7	RD1-RD7	Wuwei	506364	301	0.474	658	569
yak07	SRR22799479	Bos grunniens	Feces	11	MN1-MN11	Wuwei	148358	301	0.464	543	824
yak08	SRR22799478	Bos grunniens	Feces	11	MN12-MN22	Wuwei	111660	301	0.456	466	524
yak09	SRR22799477	Bos grunniens	Feces	11	MN23-MN33	Wuwei	312854	301	0.471	1060	627
