# Supplementary material for: Metagenomic analysis of herbivorous mammalian viral communities in the Northwest Plateau
Source: BMC Genomics. 2023 Sep 25;24:568. doi: 10.1186/s12864-023-09646-1 (PMC10521573; doi:10.1186/s12864-023-09646-1)
Supplement: Supplementary file 5 — Additional file 5: Supplementary Table 2. Information of viral sequences with virus hallmark genes identified in herbivorous mammalian. [file 12864_2023_9646_MOESM5_ESM.xlsx]

## Sheet: 登录号
Supplementary Table 2. Information of viral sequences with virus hallmark genes identified in herbivorous mammalian.
SeqId	Length	Host species	GenBank No.	Library ID	Bioproject	Biosample	SRA (SRR accession)	Blastx hits on known protein and viruses	E-value	Identity (%)	Accession numbers of best match
CM13_Smaco	2591	Camelus bactrianus	OQ198240	camel13	PRJNA912317	SAMN32136113	SRR22799508	replication associated protein [Bovine faeces associated smacovirus 1]	1e-97	61.94	YP_009252316.1
CMS34_1_genomo	2138	Camelus bactrianus	OQ198241	camelswab34	PRJNA912317	SAMN32136113	SRR22799494	replication-associated protein [Finch associated genomovirus 9]	2e-122	88.67	QCQ85188.1
CMS34_2_genomo	2365	Camelus bactrianus	OQ198242	camelswab34	PRJNA912317	SAMN32136113	SRR22799494	replication-associated protein [Pteropus associated gemycircularvirus 3]	3e-161	64.07	YP_009506601.1
CTS36_CRESS	2093	Bos taurus	OQ198243	cattleswab36	PRJNA912317	SAMN32136113	SRR22799474	replication associated protein [Peromfec virus RodF5_42]	6e-82	50.35	UPW41816.1
D23_1_genomo	2207	Equus asinus	OQ198244	donkey23	PRJNA912317	SAMN32136113	SRR22799473	replication-associated protein [Genomoviridae sp.]	0	74.66	QJB18644.1
D23_2_genomo	2225	Equus asinus	OQ198245	donkey23	PRJNA912317	SAMN32136113	SRR22799473	replication-associated protein [Genomoviridae sp.]	0	73.39	QJB18662.1
D23_3_genomo	2187	Equus asinus	OQ198246	donkey23	PRJNA912317	SAMN32136113	SRR22799473	replication-associated protein [Genomoviridae sp.]	0	82.57	QJB18668.1
D23_Smaco	2873	Equus asinus	OQ198247	donkey23	PRJNA912317	SAMN32136113	SRR22799473	replication associated protein [ssDNA virus sp.]	3e-101	58.93	WCR62235.1
D30_genomo	2171	Equus asinus	OQ198248	donkey30	PRJNA912317	SAMN32136113	SRR22799506	replication-associated protein [Genomoviridae sp.]	0	83.52	QJB18712.1
D33_Smaco_1	2648	Equus asinus	OQ198249	donkey33	PRJNA912317	SAMN32136113	SRR22799503	replication associated protein [ssDNA virus sp.]	7e-60	64.63	WCR62239.1
D33_Smaco_2	2467	Equus asinus	OQ198250	donkey33	PRJNA912317	SAMN32136113	SRR22799503	replication associated protein [ssDNA virus sp.]	6e-169	95.55	WCR62286.1
D33_Smaco_3	2728	Equus asinus	OQ198251	donkey33	PRJNA912317	SAMN32136113	SRR22799503	replication-associated protein [Odonata-associated circular virus 21]	1e-128	72.44	YP_009508827.1
G12_CRESS	1418	Capra hircus	OQ198252	goat12	PRJNA912317	SAMN32136113	SRR22799497	replication-associated protein [Cressdnaviricota sp.]	4e-83	61.78	BDI21136.1
H25_CRESS	1984	Equus caballus	OQ198253	horse25	PRJNA912317	SAMN32136113	SRR22799487	replication associated protein [Dipodfec virus UA23Rod_5718]	6e-46	37.71	UPW41442.1
H25_genomo	2325	Equus caballus	OQ198254	horse25	PRJNA912317	SAMN32136113	SRR22799487	capsid protein [Plant associated genomovirus 9]	2e-165	90.64	QCX29436.1
H28_genomo	2115	Equus caballus	OQ198255	horse28	PRJNA912317	SAMN32136113	SRR22799484	replication-associated protein [Finch associated genomovirus 2]	7e-157	61.64	QCQ85218.1
H28_Smaco	2740	Equus caballus	OQ198256	horse28	PRJNA912317	SAMN32136113	SRR22799484	replication-associated protein [Smacoviridae sp.]	1e-79	55.88	QIN96629.1
H29_CRESS	1618	Equus caballus	OQ198257	horse29	PRJNA912317	SAMN32136113	SRR22799482	replication-associated protein [Odonata-associated circular virus-14]	9e-106	58.67	YP_009551671.1
H29_genomo	2140	Equus caballus	OQ198258	horse29	PRJNA912317	SAMN32136113	SRR22799482	replication-associated protein [Sewage associated gemycircularvirus 3]	0	79.29	YP_009115529.1
RD16_Smaco	2849	Cervus elaphus	OQ198259	reddeer16	PRJNA912317	SAMN32136113	SRR22799480	replication-associated protein [Canine associated porprismacovirus]	4e-133	77.69	WDW25867.1
WH14_1_genomo	2188	Equus caballus	OQ198260	wildhorse14	PRJNA912317	SAMN32136113	SRR22799481	Rep [Murine feces-associated gemycircularvirus 2]	0	95.68	AWB14658.1
WH14_3_genomo	2037	Equus caballus	OQ198261	wildhorse14	PRJNA912317	SAMN32136113	SRR22799481	replication-associated protein [Hypericum japonicum associated circular DNA virus]	0	90.62	YP_009506581.1
WH14_4_genomo	2216	Equus caballus	OQ198262	wildhorse14	PRJNA912317	SAMN32136113	SRR22799481	replication associated protein [Genomoviridae sp.]	7e-130	95.48	QXN75555.1
WH14_CRESS	1514	Equus caballus	OQ198263	wildhorse14	PRJNA912317	SAMN32136113	SRR22799481	replication associated protein [Peromfec virus RodF7_30]	7e-106	55.44	UPW41739.1
CM13_1_micro	3027	Camelus bactrianus	OQ198264	camel13	PRJNA912317	SAMN32136113	SRR22799508	TPA: Capsid protein [Microviridae sp.]	6e-102	37.8	DAU01201.1
CM13_2_micro	2774	Camelus bactrianus	OQ198265	camel13	PRJNA912317	SAMN32136113	SRR22799508	major capsid protein [Peromfec virus RodF7_13]	0	52.66	UPW41773.1
CT18_1_micro	1932	Bos taurus	OQ198266	cattle18	PRJNA912317	SAMN32136113	SRR22799476	TPA: major capsid protein [Microviridae sp.]	0	55.76	DAX06249.1
CT18_2_micro	5370	Bos taurus	OQ198267	cattle18	PRJNA912317	SAMN32136113	SRR22799476	putative VP1 [Microviridae sp.]	0	55.2	AYQ58197.1
CT18_3_micro	3469	Bos taurus	OQ198268	cattle18	PRJNA912317	SAMN32136113	SRR22799476	major capsid protein [Microviridae sp.]	5e-118	34.34	UYL95699.1
CT18_4_micro	3412	Bos taurus	OQ198269	cattle18	PRJNA912317	SAMN32136113	SRR22799476	major capsid protein [Capybara microvirus Cap3_SP_550]	5e-93	34.07	QCS36634.1
CTS36_1_micro	1952	Bos taurus	OQ198270	cattleswab36	PRJNA912317	SAMN32136113	SRR22799474	TPA: Major capsid protein [Microviridae sp.]	0	49.67	DAR10146.1
CTS36_2_micro	4789	Bos taurus	OQ198271	cattleswab36	PRJNA912317	SAMN32136113	SRR22799474	major capsid protein [Apis mellifera associated microvirus 36]	1e-93	36.31	AZL83022.1
CTS36_3_micro	2936	Bos taurus	OQ198272	cattleswab36	PRJNA912317	SAMN32136113	SRR22799474	major capsid protein [Microviridae sp.]	5e-146	45.56	QJB21130.1
CTS36_4_micro	5656	Bos taurus	OQ198273	cattleswab36	PRJNA912317	SAMN32136113	SRR22799474	major capsid protein [Microviridae sp.]	3e-140	45.06	UCS96112.1
DK23_1_micro	2638	Equus asinus	OQ198274	donkey23	PRJNA912317	SAMN32136113	SRR22799473	TPA: major capsid protein [Microviridae sp. ct05d3]	0	57.29	DAG00486.1
DK23_2_micro	2501	Equus asinus	OQ198275	donkey23	PRJNA912317	SAMN32136113	SRR22799473	TPA: major capsid protein [Microviridae sp.]	2e-169	47.27	DAF66393.1
DK23_3_micro	3098	Equus asinus	OQ198276	donkey23	PRJNA912317	SAMN32136113	SRR22799473	TPA: Major capsid protein [Microviridae sp.]	0	46.63	DAF67572.1
DK23_4_micro	4307	Equus asinus	OQ198277	donkey23	PRJNA912317	SAMN32136113	SRR22799473	major capsid protein [Microvirus sp.]	7e-161	44.01	QRV61809.1
DK23_5_micro	6325	Equus asinus	OQ198278	donkey23	PRJNA912317	SAMN32136113	SRR22799473	major capsid protein [Microvirus sp.]	4e-166	43.16	QJB21218.1
DK23_6_micro	2616	Equus asinus	OQ198279	donkey23	PRJNA912317	SAMN32136113	SRR22799473	major capsid protein [Chifec microvirus UA13_14]	0	57.29	UOK21026.1
DK30_1_micro	5204	Equus asinus	OQ198280	donkey30	PRJNA912317	SAMN32136113	SRR22799506	major capsid protein [Blackfly microvirus SF02]	3e-92	30.63	QCQ84681.1
DK30_2_micro	3811	Equus asinus	OQ198281	donkey30	PRJNA912317	SAMN32136113	SRR22799506	major capsid protein [Capybara microvirus Cap1_SP_76]	3e-132	47.39	QCS35976.1
DK32_1_micro	3245	Equus asinus	OQ198282	donkey32	PRJNA912317	SAMN32136113	SRR22799504	major capsid protein [Capybara microvirus Cap3_SP_445]	6e-131	41.17	QCS36529.1
DK32_2_micro	5289	Equus asinus	OQ198283	donkey32	PRJNA912317	SAMN32136113	SRR22799504	major capsid protein [Microvirus sp.]	2e-82	32.14	QRV61824.1
DK32_3_micro	2317	Equus asinus	OQ198284	donkey32	PRJNA912317	SAMN32136113	SRR22799504	major capsid protein [Rattus norvegicus microvirus]	4e-50	28.98	WDY38272.1
DK33_1_micro	3076	Equus asinus	OQ198285	donkey33	PRJNA912317	SAMN32136113	SRR22799503	major capsid protein [Microviridae sp.]	0	54.27	AXH76335.1
DK33_2_micro	5147	Equus asinus	OQ198286	donkey33	PRJNA912317	SAMN32136113	SRR22799503	major capsid protein [Capybara microvirus Cap1_SP_90]	6e-143	40.85	QCS36013.1
DK33_3_micro	4973	Equus asinus	OQ198287	donkey33	PRJNA912317	SAMN32136113	SRR22799503	major capsid protein [Capybara microvirus Cap1_SP_94]	2e-72	30.75	QCS36027.1
DK33_4_micro	1798	Equus asinus	OQ198288	donkey33	PRJNA912317	SAMN32136113	SRR22799503	major capsid protein [Rattus norvegicus microvirus]	3e-172	51.3	WDY38260.1
DK33_5_micro	2538	Equus asinus	OQ198289	donkey33	PRJNA912317	SAMN32136113	SRR22799503	major capsid protein [Rattus norvegicus microvirus]	5e-49	29.3	WDY38272.1
DK33_6_micro	2579	Equus asinus	OQ198290	donkey33	PRJNA912317	SAMN32136113	SRR22799503	major capsid protein [Peromfec virus RodF8_26]	0	64.78	UPW41669.1
GT21_1_micro	5947	Capra hircus	OQ198291	goat21	PRJNA912317	SAMN32136113	SRR22799493	major capsid protein [Capybara microvirus Cap1_SP_55]	2e-92	31.73	QCS35939.1
GT21_2_micro	4015	Capra hircus	OQ198292	goat21	PRJNA912317	SAMN32136113	SRR22799493	major capsid protein [Capybara microvirus Cap1_SP_55]	3e-102	32.86	Select seq gb|QCS35939.1|
H01_micro	3214	Equus caballus	OQ198293	horse01	PRJNA912317	SAMN32136113	SRR22799491	major capsid protein [Microviridae sp.]	1e-100	36.94	AXL14941.1
H04_1_micro	1913	Equus caballus	OQ198294	horse04	PRJNA912317	SAMN32136113	SRR22799488	major capsid protein [Microviridae sp.]	9e-86	34.62	AXL15123.1
H04_2_micro	3025	Equus caballus	OQ198295	horse04	PRJNA912317	SAMN32136113	SRR22799488	major capsid protein [Microviridae sp.]	2e-91	38.52	AXL15127.1
H04_3_micro	3513	Equus caballus	OQ198296	horse04	PRJNA912317	SAMN32136113	SRR22799488	major capsid protein [Microviridae sp.]	4e-125	42.31	UCS96112.1
H25_1_micro	1959	Equus caballus	OQ198297	horse25	PRJNA912317	SAMN32136113	SRR22799487	major capsid protein [Microviridae sp.]	0	56.58	AXH76335.1
H25_2_micro	4370	Equus caballus	OQ198298	horse25	PRJNA912317	SAMN32136113	SRR22799487	major capsid protein [Capybara microvirus Cap1_SP_159]	0	52.06	QCS36190.1
H26_1_micro	4970	Equus caballus	OQ198299	horse26	PRJNA912317	SAMN32136113	SRR22799486	major capsid protein [Microviridae sp.]	2e-121	34.02	UYL95699.1
H26_2_micro	2187	Equus caballus	OQ198300	horse26	PRJNA912317	SAMN32136113	SRR22799486	major capsid protein [Microvirus sp.]	9e-85	37.69	QRV61887.1
H26_3_micro	3181	Equus caballus	OQ198301	horse26	PRJNA912317	SAMN32136113	SRR22799486	major capsid protein [Peromfec virus RodF5_17]	5e-130	43.85	UPW41829.1
H28_1_micro	2329	Equus caballus	OQ198302	horse28	PRJNA912317	SAMN32136113	SRR22799484	TPA: Major capsid protein [Microviridae sp.]	5e-24	24.86	DAF09241.1
H28_2_micro	3926	Equus caballus	OQ198303	horse28	PRJNA912317	SAMN32136113	SRR22799484	major capsid protein [Capybara microvirus Cap1_SP_109]	2e-82	33.22	QCS36061.1
H28_3_micro	5116	Equus caballus	OQ198304	horse28	PRJNA912317	SAMN32136113	SRR22799484	TPA: Capsid protein [Microviridae sp.]	1e-74	32.34	DAW88549.1
RD16_1_micro	3251	Cervus elaphus	OQ198305	reddeer16	PRJNA912317	SAMN32136113	SRR22799480	TPA: major capsid protein [Microviridae sp.]	0	55.23	DAU30757.1
RD16_2_micro	4877	Cervus elaphus	OQ198306	reddeer16	PRJNA912317	SAMN32136113	SRR22799480	major capsid protein [Rattus norvegicus microvirus]	1e-118	38.92	WDY38259.1
RD16_3_micro	3635	Cervus elaphus	OQ198307	reddeer16	PRJNA912317	SAMN32136113	SRR22799480	major capsid protein [Microvirus sp.]	2e-57	30.87	QJB19717.1
WCM17_1_micro	2855	Camelus bactrianus	OQ198308	wildcamel17	PRJNA912317	SAMN32136113	SRR22799483	TPA: major capsid protein [Microviridae sp.]	0	52.55	DAU30757.1
WCM17_2_micro	2352	Camelus bactrianus	OQ198309	wildcamel17	PRJNA912317	SAMN32136113	SRR22799483	major capsid protein [Microviridae sp.]	8e-83	39.95	AXL15127.1
WCM17_3_micro	4893	Camelus bactrianus	OQ198310	wildcamel17	PRJNA912317	SAMN32136113	SRR22799483	TPA: Capsid protein [Microviridae sp.]	1e-81	31.23	DAQ21247.1
WH14_1_micro	6171	Equus caballus	OQ198311	wildhorse14	PRJNA912317	SAMN32136113	SRR22799481	major capsid protein [Capybara microvirus Cap1_SP_76]	2e-135	47.94	QCS35976.1
WH14_2_micro	3616	Equus caballus	OQ198312	wildhorse14	PRJNA912317	SAMN32136113	SRR22799481	major capsid protein [Chicken microvirus mg7_25]	0	60.79	QIR82372.1
YAK07_1_micro	1801	Bos grunniens	OQ198313	yak07	PRJNA912317	SAMN32136113	SRR22799479	TPA: Capsid protein [Microviridae sp.]	3e-145	47.39	DAU01201.1
YAK07_2_micro	5843	Bos grunniens	OQ198314	yak07	PRJNA912317	SAMN32136113	SRR22799479	putative VP1 [Microviridae sp.]	0	64.23	AYQ58205.1
CT18_noda	3278	Bos taurus	OQ198315	cattle18	PRJNA912317	SAMN32136113	SRR22799476	RNA dependent RNA polymerase protein A [Nodaviridae sp.]	0	97.19	QGL06818.1
RD16 picorna	7299	Cervus elaphus	OQ198316	reddeer16	PRJNA912317	SAMN32136113	SRR22799480	TPA: polyprotein [Goat hepatovirus]	0	93.32	FAA04025.1
WH14 picorna	8191	Equus caballus	OQ198317	wildhorse14	PRJNA912317	SAMN32136113	SRR22799481	polyprotein [Miniopterus schreibersii picornavirus 1]	0	52.99	YP_009361319.1
								polyprotein [Mischivirus B]	0	49.65	AWC68493.1
								polyprotein [African bat icavirus PREDICT-06105]	0	43.31	YP_009121743.1
G19_PPMoV	6445	Capra hircus	OQ198318	goat19	PRJNA912317	SAMN32136113	SRR22799496	183kDa protein [Paprika mild mottle virus]	0	99.88	NP_671718.1
CTS36_2_PPMoV	6032	Bos taurus	OQ198319	cattleswab36	PRJNA912317	SAMN32136113	SRR22799474	183K protein [Pepper mild mottle virus]	0	99.94	ANW61873.1
CTS36_1_PPMoV	6225	Bos taurus	OQ198320	cattleswab36	PRJNA912317	SAMN32136113	SRR22799474	183 kDa protein [Pepper mild mottle virus OU2/2014/CA]	0	99.75	ALT54480.1
