# Supplementary material for: Metagenomic analysis of herbivorous mammalian viral communities in the Northwest Plateau
Source: BMC Genomics. 2023 Sep 25;24:568. doi: 10.1186/s12864-023-09646-1 (PMC10521573; doi:10.1186/s12864-023-09646-1)
Supplement: Supplementary file 6 — Additional file 6: Supplementary Table 3. ICTV criteria for new genus or species of viruses identified in this study. [file 12864_2023_9646_MOESM6_ESM.xlsx]

## Sheet: Sheet1
Supplementary Table 3. ICTV criteria for new genus or species of viruses identified in this study.
Virus family/genus	Criteria for a novel virus species	Criteria for a novel virus genus	Reference OR related ICTV website
Picornaviridae	A picornavirus species is a class of phylogenetically related viruses that would normally be expected to share (i) a significant degree of amino acid identity of P1, 2C, 3C and 3D proteins, (ii) monophyly in phylogenetic trees, (iii) essentially identical genome maps, and (iv) a significant degree of compatibility in proteolytic processing, replication, encapsidation and genetic recombination.	A novel virus genus may be proposed according to the ICTV criteria which include (i) showing distinctive genome organization features in comparison to their closest relatives, (ii) sharing amino acid sequence identity of <34 % in P1 and <36 % amino acid identity in the non-structural proteins 2C+3CD, (iii) no detectable homology of proteins L (if exist), 2B, 3A, 3B.	Zell R, Delwart E, Gorbalenya AE, Hovi T, King AMQ, Knowles NJ, Lindberg AM, Pallansch MA, Palmenberg AC, Reuter G, Simmonds P, Skern T, Stanway G, Yamashita T, Ictv Report Consortium. ICTV Virus Taxonomy Profile: Picornaviridae. J Gen Virol. 2017 Oct;98(10):2421-2422.
Smacoviridae	Species and genus criteria demarcation of Smacoviridae are based on genome-wide and rep amino acid sequences with cut-off of 77.0% and 40.0%, respectively.		Krupovic M, Varsani A. A 2021 taxonomy update for the family Smacoviridae. Arch Virol. 2021 Nov;166(11):3245-3253. doi: 10.1007/s00705-021-05224-6.
Genomoviridae	Species criteria demarcation of Genomoviridae is based on genome-wide with cut-off of 78.0%, and Rep sequence phylogeny is used to define genus.		Varsani A, Krupovic M. Family Genomoviridae: 2021 taxonomy update. Arch Virol. 2021 Oct;166(10):2911-2926. doi: 10.1007/s00705-021-05183-y.
Nodaviridae	The following criteria can be applied to the demarcation of species:(a)Biological properties (host range, vectors, mode of transmission). (b)Antigenic properties. (c)Virion physical/physicochemical characteristics. (d)Genome molecular characteristics. (e)Genome sequence characteristics.while the five criteria above may be suggestive of a new species, definitive demarcation is based on the nt sequ…	Not applicable for this work.	https://ictv.global/report_9th/RNApos/Nodaviridae
Microviridae	Currently, species demarcation criteria are temperature and host range. However, both phenotypes can be changed by single point mutations. Therefore, these criteria may not be rigorous for distinguishing between species. The results of phylogenetic analyses of 42 novel isolates suggest that the microviruses fall into three clades represented by bacteriophage φX174, α3 and G4. Thus, it may be more…	Not applicable for this work.	https://ictv.global/report_9th/ssDNA/Microviridae
