# Supplementary material for: Metagenomic analysis of herbivorous mammalian viral communities in the Northwest Plateau
Source: BMC Genomics. 2023 Sep 25;24:568. doi: 10.1186/s12864-023-09646-1 (PMC10521573; doi:10.1186/s12864-023-09646-1)
Supplement: Supplementary file 7 — Additional file 7: Supplementary Table 4. Information of negative controls. [file 12864_2023_9646_MOESM7_ESM.xlsx]

## Sheet: Sheet1
Supplementary Table 4. Information of negative controls.
Library ID	SRA (SRR accession)	Total no. of raw reads	Average Reads Length	GC%	Number of virus reads
negative control 1	SRR25694443	63740	301	0.472	1334
negative control 2	SRR25694442	55224	301	0.462	693
negative control 3	SRR25694441	31436	301	0.477	767
